# Supplementary material for: Ageing-associated DNA methylation dynamics are a molecular readout of lifespan variation among mammalian species
Source: Genome Biol. 2018 Feb 16;19:22. doi: 10.1186/s13059-018-1397-1 (PMC5815211; doi:10.1186/s13059-018-1397-1)
Supplement: Supplementary file 2 — A table of primer sequences used for targeted assay of methylation. (CSV 3 kb) [file 13059_2018_1397_MOESM2_ESM.csv]

Primer ID	Chr	Spos	Epos	FPrimer	RPrimer
NMR PRIMER 1	JH602080	19159827	19160063	ACACTGACGACATGGTTCTACAggggatTTaatTaTattgtgatggggg	TACGGTAGCAGAGACTTGGTCTActcactccaccctcaccaac
NMR PRIMER 2	JH602048	1786748	1787040	ACACTGACGACATGGTTCTACAtgtgtgaaaaaTaagagtggtggt	TACGGTAGCAGAGACTTGGTCTAtttcctcccttcctcctAaca
NMR PRIMER 3	JH602074	25234415	25234701	ACACTGACGACATGGTTCTACAagtTTtgtatggTtgggatgga	TACGGTAGCAGAGACTTGGTCTAacacatttccattttcaaatAcaatca
NMR PRIMER 4	JH602120	4015571	4015913	ACACTGACGACATGGTTCTACAgggaggaaggTttTagagatggg	TACGGTAGCAGAGACTTGGTCTAcaccttcctcaccccaAAca
NMR PRIMER 5	JH602160	1882997	1883289	ACACTGACGACATGGTTCTACAggtgggtggggtgaaagtag	TACGGTAGCAGAGACTTGGTCTAactccccaaccactaActcct
NMR PRIMER 6	JH602123	5429096	5429239	ACACTGACGACATGGTTCTACAagagggtTaTatggagtggttTTT	TACGGTAGCAGAGACTTGGTCTAacctttAattcaccaAaAccttttct
NMR PRIMER 7	JH602136	8746392	8746577	ACACTGACGACATGGTTCTACAgagtTtgggtgggagTtgtT	TACGGTAGCAGAGACTTGGTCTAAcccccttAActcaAttccca
NMR PRIMER 8	JH602050	17076305	17076585	ACACTGACGACATGGTTCTACAaggTtggaTattttaggaagtgtgT	TACGGTAGCAGAGACTTGGTCTAAtattcctaataaAcccaAActttcca
NMR PRIMER 9	JH602201	46883	47029	ACACTGACGACATGGTTCTACATtgtaTTTtgTaaTTTTtgTaggtggg	TACGGTAGCAGAGACTTGGTCTAccctAaAcccaacaccctctc
NMR PRIMER 10	JH602136	8746392	8746577	ACACTGACGACATGGTTCTACAgagtTtgggtgggagTtgtT	TACGGTAGCAGAGACTTGGTCTAAcccccttAActcaAttccca
NMR PRIMER 11	JH602085	14609472	14609820	ACACTGACGACATGGTTCTACAagaaaaggaaaaTtgagTtgagtTTTt	TACGGTAGCAGAGACTTGGTCTAAtccactcaAaccccttcct
NMR PRIMER 12	JH602080	19159913	19160063	ACACTGACGACATGGTTCTACATaggggTaggTtgtgggagg	TACGGTAGCAGAGACTTGGTCTActcactccaccctcaccaac
NMR PRIMER 13	JH602069	15422990	15423216	ACACTGACGACATGGTTCTACAgttgTTTTagTtgggTaTtgtaggt	TACGGTAGCAGAGACTTGGTCTAActctAcctctAAccaAAccaAcc
DOG PRIMER 1	chr20	40457506	40457824	ACACTGACGACATGGTTCTACAagTaaggTagggaagagtttggt	TACGGTAGCAGAGACTTGGTCTAtcccaActAcatctcccatcct
DOG PRIMER 2	chr24	33293650	33293909	ACACTGACGACATGGTTCTACAaggagaggaggTagTtTtagggt	TACGGTAGCAGAGACTTGGTCTAActcttccatccccttccca
DOG PRIMER 3	chr1	26856505	26856741	ACACTGACGACATGGTTCTACAgttgtgaaaggggtTtTagagtT	TACGGTAGCAGAGACTTGGTCTAaAcctcacaAccctttcccc
DOG PRIMER 4	chr24	2040259	2040602	ACACTGACGACATGGTTCTACAgtgTtggtgaTaTaggaaTagtgtgg	TACGGTAGCAGAGACTTGGTCTAaaaAAtcaaAcccccacccc
DOG PRIMER 5	chr27	41337250	41337478	ACACTGACGACATGGTTCTACAtgtTTTtggtTTtgaagggggT	TACGGTAGCAGAGACTTGGTCTAActccaAcaAtccccaActcc
DOG PRIMER 6	chr37	15186108	15186407	ACACTGACGACATGGTTCTACAagggagggttgagTaggtaagt	TACGGTAGCAGAGACTTGGTCTAActcccaccacaAcactcaA
DOG PRIMER 7	chr10	8074897	8075229	ACACTGACGACATGGTTCTACAagggTaaaTagattTTtgtgttggga	TACGGTAGCAGAGACTTGGTCTActccccatcacactccaAca
DOG PRIMER 8	chr10	44277347	44277695	ACACTGACGACATGGTTCTACAgTtggaggggtgtgtgtg	TACGGTAGCAGAGACTTGGTCTAAtAaAaccaAaActAttAcccaAaacc
DOG PRIMER 9	chr14	22081387	22081630	ACACTGACGACATGGTTCTACATtgggtgggggaaTaaaggT	TACGGTAGCAGAGACTTGGTCTAactAaaAcctcctAaAtcctAccct
DOG PRIMER 10	chr29	30790409	30790579	ACACTGACGACATGGTTCTACAattggggaaagTtggaggag	TACGGTAGCAGAGACTTGGTCTActttctccataaaaccaAttAcacatt
DOG PRIMER 11	chr29	5979637	5979967	ACACTGACGACATGGTTCTACATtgagTTtgagTTtgagTTtgagT	TACGGTAGCAGAGACTTGGTCTAcaAcctctAcctctAcctctAAAaA
DOG PRIMER 12	chr7	3046998	3047284	ACACTGACGACATGGTTCTACAaaggaggagaagaagggagg	TACGGTAGCAGAGACTTGGTCTAActtacccatctttcaActAcaaAAA
DOG PRIMER 13	chr15	6446417	6446665	ACACTGACGACATGGTTCTACAaTaaagagTaggagaaggagaagTaTT	TACGGTAGCAGAGACTTGGTCTAatccatAtacccctAccccc
DOG PRIMER 14	chr28	435722	436069	ACACTGACGACATGGTTCTACAgtggaTtTagagTtgggTTaggT	TACGGTAGCAGAGACTTGGTCTAcacctAccccctttcctcct
